# Supplementary material for: Application of Pb Isotopes and REY Patterns in Tracing Heavy Metals in Farmland Soils from the Upper-Middle Area of Yangtze River
Source: Int J Environ Res Public Health. 2023 Jan 5;20(2):966. doi: 10.3390/ijerph20020966 (PMC9858800; doi:10.3390/ijerph20020966)
Supplement: Supplementary file 1 [file ijerph-20-00966-s001.zip]

Archive with 1 entries (1 files):
- ijerph-2093170-supplementary.pdf
